# Supplementary material for: Comparative genomics reveals convergent rates of evolution in ant–plant mutualisms
Source: Nat Commun. 2016 Aug 25;7:12679. doi: 10.1038/ncomms12679 (PMC5007375; doi:10.1038/ncomms12679)
Supplement: Supplementary Data 1 — Repetitive elements in the P. gracilis genome. [file ncomms12679-s2.xls]

## Sheet: Repeats
DATA S1 Repetitive elements in the P. gracilis genome.
Repeat type			#Elements	Length occupied (bp)
Unclassified			102817	36163972
Rolling-circles			2192	590832
RNAs			227	60194
Satellites			1593	379364
Simple repeats			403457	15589071
Low complexity			27402	1414646
DNA transponsons			32867	6861260
		Academ	188	28650
		Chapaev	1321	214374
		En-Spm	6652	1163984
		Transib	541	118911
		Ginger	626	66630
		hAT	5363	661491
		Kolobok	505	46025
		Maverick	4610	1534721
		Merlin	353	89487
		MULE	1178	101250
		Nobosib	114	10891
		P	668	103056
		PIF/Harbinger	409	50108
		PiggyBac	437	108184
		Sola	1809	230121
		TcMar	5739	1897943
		Other	2354	435434
Retroelements			24446	7875678
	LINEs		10884	3027165
		I	473	284846
		Jockey	478	73481
		L1	379	24591
		L2	2204	276082
		LOA	613	263297
		Penelope	3542	948119
		R1	1630	684329
		R2	324	75007
		RTE/Boc-B	963	376400
		Other	278	21013
	SINEs		1010	81441
		RTE/Boc-B	60	15273
		tRNAs	728	52929
		Other	222	13239
	LTR elements		12552	4767072
		Copia	1497	436380
		DIRS	159	21729
		ERV	2090	152326
		Gypsy	8002	3892337
		Ngaro	288	82998
		Pao	516	181302
