# Supplementary material for: Comparative genomics reveals convergent rates of evolution in ant–plant mutualisms
Source: Nat Commun. 2016 Aug 25;7:12679. doi: 10.1038/ncomms12679 (PMC5007375; doi:10.1038/ncomms12679)
Supplement: Supplementary Data 2 — Genotyping-By-Sequencing results. [file ncomms12679-s3.xlsx]

## Sheet: GBS
DATA S2 Genotyping-By-Sequencing results.
Sample	Barcode	#Reads	#Quality reads	#Clusters	Mean depth	SD depth	#Good loci	Total sites	Polymorphic sites	#Loci in final set
queen1	gctta	3230702	2595085	159679	14.74	117.806	36991	3398377	5179	25469
worker1	ctcc	2096706	1670458	155804	9.854	44.992	23330	2163582	3223	20669
worker10	gtatt	2705144	2196007	174209	11.404	67.928	28435	2609360	4153	24996
worker11	ctgta	2532841	2055142	181018	10.443	57.509	29406	2697323	4204	24831
worker12	ccagct	4573860	3657166	205785	16.147	123.735	42996	3903665	6396	29958
worker13	ttcaga	2417280	1948922	171373	10.427	63.634	26898	2440545	3953	23668
worker14	taggaa	3663519	2952905	193382	13.936	111.779	36309	3298329	5294	28662
worker15	gctcta	2666372	2144955	177320	11.023	63.14	28722	2605765	4096	24408
worker16	ccacaa	2968175	2385455	183427	11.821	83.546	30153	2735790	4469	25816
worker17	cttcca	3666261	2961622	199185	13.446	98.018	36151	3282032	5455	28592
worker18	gagata	4233618	3431326	226135	13.778	96.334	41521	3766087	6258	29620
worker19	atgcct	3370286	2721215	189091	13.116	91.055	33103	3005142	4966	27480
worker2	tgca	3639993	2946055	199483	13.375	95.226	35328	3277276	5386	28156
worker20	aatatgc	3742124	3015184	185017	14.811	109.051	35537	3191818	5142	28340
worker21	acgactac	2992567	2384775	184085	11.989	75.496	30795	2734481	4528	25841
worker22	tagcatgc	1963864	1584874	156240	9.339	52.399	21935	1945692	3286	19599
worker23	taggccat	3200202	2601713	192774	12.415	76.812	33943	3012918	4925	27673
worker24	tgcaagga	3670892	2987902	207106	13.326	97.752	38007	3374345	5474	29113
worker25	tggtacgt	1821837	1481626	161284	8.496	47.767	20843	1848363	3155	18527
worker26	tctcagtc	2147778	1710053	166630	9.483	55.751	23503	2086006	3600	20634
worker27	ccggatat	2481449	1991298	170369	10.804	68.289	26999	2396441	3874	23805
worker28	cgccttat	3059022	2472527	182603	12.529	83.623	31596	2805086	4672	26526
worker29	ggttgt	2433336	1966466	174884	10.248	58.515	26511	2405174	3809	23466
worker3	acta	4401768	3534145	213875	14.932	108.972	41799	3878021	6202	29656
worker30	agtgga	4087766	3287760	206355	14.386	118.381	39459	3584524	5554	28712
worker31	acctaa	3767453	3032443	204197	13.392	93.964	36956	3356493	5275	28114
worker32	atatgt	3314026	2681895	199147	12.171	86.371	33662	3056254	4964	27108
worker33	atcgta	3316267	2661038	205594	11.734	82.967	33727	3059462	4943	27070
worker34	catcgt	3849470	3047466	185375	14.819	101.434	36642	3327972	5309	28470
worker35	cgcggt	4845215	3901702	217822	16.212	119.497	44755	4066257	6439	30309
worker36	acgtgtt	4743836	3846278	190061	18.274	128.495	42975	3862630	6200	29940
worker37	attggat	3222377	2599348	186187	12.638	88.638	32752	2941061	4945	27417
worker38	cataagt	4858096	3931313	203776	17.501	125.071	44993	4041922	6117	29998
worker39	cgctgat	3749465	3022991	196493	14.015	87.109	37343	3353724	5114	28766
worker4	gcgt	3785715	3056258	186489	14.86	105.322	35534	3299839	5036	27955
worker40	cggtaga	4040170	3271032	194974	15.1	115.462	39520	3550354	5824	29043
worker41	ctacgga	3316286	2639700	195953	12.31	96.529	34174	3067568	5036	27637
worker42	gcggaat	5207694	4161594	214199	17.576	129.331	46035	4136770	6632	30302
worker43	tagcgga	5447546	4331856	231138	17.081	151.372	48781	4383604	6877	30442
worker44	tcgaaga	3070539	2448859	173368	13.04	57.841	39418	3535374	4791	21877
worker45	tctgtga	3982432	3197173	195067	14.931	99.236	40612	3647089	5364	29544
worker46	tgctgga	6115576	4926210	182124	24.399	146.165	56437	5064248	7470	28626
worker47	accgt	836984	633746	120262	5.008	19.92	9282	846607	770	3952
worker5	tcacc	4679265	3736731	197840	17.038	116.445	39525	3629453	5896	28805
worker6	ctagc	3696887	2980758	187583	14.437	106.328	34430	3160083	5213	27917
worker7	acaaa	3322473	2665627	196151	12.415	83.975	34636	3177745	4829	27777
worker8	ttctc	2419987	1938175	161440	10.998	66.548	25826	2369552	3823	23259
worker9	agccc	3309818	2651402	178702	13.508	91.644	32118	2947732	4634	26841
