# Supplementary material for: Comparative genomics reveals convergent rates of evolution in ant–plant mutualisms
Source: Nat Commun. 2016 Aug 25;7:12679. doi: 10.1038/ncomms12679 (PMC5007375; doi:10.1038/ncomms12679)
Supplement: Supplementary Data 3 — Details of linkage map. [file ncomms12679-s4.xlsx]

## Sheet: Map
DATA S3 Details of linkage map.
Linkage group	Locus	Distance (cM)	Scaffold	Mapped position
1	m223	0	21	975150
1	m328	3.99	34	291567
1	m519	7.295	34	894242
1	m101	10.454	21	1213371
1	m38	15.575	21	786280
1	m253	15.575	21	764133
1	m214	24.27	21	715150
1	m399	24.27	21	630898
1	m215	24.413	21	529165
1	m236	31.419	21	322379
1	m287	31.419	21	330730
1	m550	37.997	216	220298
1	m507	41.974	216	136294
1	m211	52.322	21	207840
1	m12	59.292	21	121576
1	m50	69.782	23	1166698
1	m48	84.407	23	501441
1	m533	84.407	23	354352
1	m175	86.582	101	449561
1	m357	86.582	23	199907
1	m65	86.582	23	742252
1	m124	90.941	161	276556
1	m109	93.117	170	162646
1	m157	97.475	21	411416
1	m165	101.834	21	609110
1	m549	101.834	21	593620
1	m162	104.009	21	696613
1	m512	104.009	21	714998
1	m33	110.569	34	628978
1	m527	110.569	34	810231
1	m213	110.569	34	717879
1	m260	110.569	34	101017
1	m395	110.569	105	377512
1	m150	126.266	57	773361
1	m338	126.266	57	773539
1	m451	126.266	57	720893
1	m511	126.427	96	153076
1	m286	133.064	57	366796
1	m231	141.363	349	41309
1	m222	155.196	57	501853
1	m486	164.555	1362	11403
1	m305	176.68	*	0
2	m361	0	385	61087
2	m520	0	218	159750
2	m13	2.175	181	106847
2	m72	2.175	898	48246
2	m78	2.175	284	21158
2	m206	2.175	898	48105
2	m217	2.175	727	20176
2	m430	2.175	1400	27972
2	m485	2.175	124	76579
2	m534	2.175	1822	11121
2	m307	16.662	287	63900
2	m140	18.961	124	364240
2	m20	20.131	2233	4497
2	m46	20.131	2145	28374
2	m75	20.131	401	63574
2	m155	20.131	287	52106
2	m159	20.131	124	364450
2	m320	20.131	1530	6859
2	m379	20.131	134	111848
2	m466	20.131	134	17251
2	m467	20.131	134	17447
2	m548	20.131	1509	24088
2	m125	39.139	144	61149
2	m484	52.693	144	368827
2	m163	55.304	258	120757
2	m448	55.304	258	162573
2	m329	61.852	202	206311
2	m118	61.852	82	379654
2	m296	61.852	82	295434
2	m317	61.852	82	295340
2	m6	72.746	123	269420
2	m148	73.325	258	71085
2	m458	77.279	88	141862
2	m58	82.709	88	299071
2	m290	82.709	88	233732
3	m77	0	17	543092
3	m562	0.534	17	1136593
3	m455	0.832	17	358764
3	m501	24.07	64	323738
3	m516	28.469	272	50849
3	m282	30.95	67	592812
3	m116	35.576	67	271466
3	m144	35.576	19	1133342
3	m364	35.576	336	50951
3	m446	35.576	67	571395
3	m18	39.935	64	128803
3	m25	39.935	64	132716
3	m483	44.293	64	614490
3	m492	44.293	64	468375
3	m40	44.293	64	660116
3	m457	50.904	272	38952
3	m563	50.904	410	81794
3	m53	50.904	410	20795
3	m515	59.637	19	760395
3	m318	60.017	19	904039
3	m173	63.993	19	722271
3	m135	66.177	19	218266
3	m100	74.972	19	107790
3	m441	74.972	87	582938
3	m164	74.972	19	48207
3	m209	81.531	87	518613
3	m204	81.531	87	277354
3	m341	81.531	87	399781
3	m323	83.844	87	399940
3	m8	84.104	87	7958
3	m117	84.104	87	67608
3	m410	84.104	87	131139
3	m437	84.104	270	102159
4	m254	0	43	96485
4	m61	4.359	43	618085
4	m300	4.359	43	373152
4	m498	6.553	43	234349
4	m169	9.826	83	590476
4	m113	22.234	241	211689
4	m536	26.777	33	1031101
4	m51	26.777	241	184638
4	m183	26.777	255	113438
4	m154	37.771	58	727487
4	m469	37.771	58	679387
4	m258	40.513	74	202736
4	m303	40.513	74	202560
4	m463	40.513	58	518124
4	m481	49.327	58	364353
4	m84	58.112	74	54123
4	m366	58.112	74	53997
4	m389	58.112	58	709124
4	m166	60.355	74	203094
4	m332	62.625	74	252927
4	m39	67.019	74	287194
4	m247	67.019	74	287441
4	m518	67.019	74	634365
4	m546	71.397	241	206260
4	m232	74.253	33	895806
5	m255	0	156	217590
5	m311	1.058	156	174063
5	m459	17.48	16	651879
5	m348	19.405	16	727509
5	m230	29.732	16	836994
5	m440	29.732	16	856724
5	m552	29.732	16	856417
5	m421	43.083	24	1130161
5	m120	43.083	156	164482
5	m179	43.083	24	745389
5	m276	43.083	24	832803
5	m245	50.084	156	182292
5	m24	59.32	93	484010
5	m386	59.32	93	473814
5	m545	65.88	148	24125
5	m525	78.207	39	742775
5	m351	80.317	316	94495
5	m471	80.317	316	65188
5	m301	89.919	39	46838
5	m532	89.919	39	47011
5	m495	97.112	145	12567
5	m143	106.183	273	89087
5	m396	106.183	273	120159
6	m62	0	8	48889
6	m350	0	130	465238
6	m558	0	130	466598
6	m284	0	8	136174
6	m310	4.375	8	212182
6	m412	4.375	8	648541
6	m233	4.375	8	573439
6	m278	6.551	8	141895
6	m327	13.089	8	1117716
6	m180	13.089	8	1508108
6	m497	15.265	8	886694
6	m538	15.265	8	901482
6	m52	28.493	45	541985
6	m149	28.493	45	734254
6	m185	28.493	45	755661
6	m407	28.493	45	638826
6	m49	30.784	45	523560
6	m401	30.784	45	804645
6	m55	30.784	45	910630
6	m153	37.481	45	43173
6	m285	37.481	45	306731
6	m406	37.481	45	109083
7	m397	0	0	3730313
7	m465	0	0	3646262
7	m266	8.773	20	775274
7	m177	13.441	118	283030
7	m464	13.441	118	138771
7	m196	15.618	118	169118
7	m377	15.618	118	156551
7	m95	21.865	1884	23450
7	m442	21.865	330	32125
7	m539	21.865	283	135621
7	m69	28.656	1404	26423
7	m353	28.656	215	206557
7	m106	33.546	189	56345
7	m265	33.546	0	4282149
7	m422	33.546	118	66503
7	m551	33.546	189	188286
7	m269	35.996	0	1104124
7	m191	39.244	*	0
7	m136	41.92	*	0
7	m123	47.012	327	140670
8	m85	0	11	232351
8	m491	0	11	801168
8	m239	0.165	11	545518
8	m256	0.165	11	467604
8	m345	0.165	11	666424
8	m349	0.165	11	508014
8	m450	4.876	11	646748
8	m172	13.363	11	194502
8	m96	24.409	70	651848
8	m182	24.409	70	602217
8	m482	24.409	70	683986
8	m74	27.366	13	194286
8	m521	33.433	13	781105
8	m456	33.619	13	637164
8	m192	37.978	13	801545
8	m326	37.978	13	552768
8	m145	54.645	13	1297196
8	m250	54.645	13	1296633
8	m405	54.645	13	1297364
8	m203	55.714	13	1263326
9	m176	0	109	284120
9	m199	0.128	41	744449
9	m356	2.303	41	462162
9	m434	2.303	41	550361
9	m189	4.479	179	154965
9	m541	6.655	81	27780
9	m126	6.655	110	461084
9	m314	8.83	41	221732
9	m330	8.83	179	82172
9	m424	13.189	41	314486
9	m235	13.189	41	256911
9	m273	13.189	41	240780
9	m381	13.189	41	1369
9	m354	15.364	424	59000
9	m279	17.539	110	333680
9	m15	17.539	110	333508
9	m9	26.324	81	465258
9	m45	26.324	81	573082
10	m420	0	238	86055
10	m509	0	238	15821
10	m272	12.736	238	133907
10	m5	18.688	51	705889
10	m221	18.688	51	686528
10	m238	18.688	51	722424
10	m37	18.923	537	15074
10	m60	23.547	257	88854
10	m476	27.764	51	356745
10	m325	34.417	128	408404
10	m391	51.869	27	373955
10	m91	51.869	27	788644
10	m127	51.869	27	603586
10	m271	51.869	27	783410
10	m294	51.869	27	1071362
10	m496	51.869	27	353814
10	m553	68.884	27	869954
11	m409	0	46	117129
11	m207	1.073	46	157632
11	m447	1.073	46	200206
11	m89	13.023	141	232044
11	m226	13.023	141	280351
11	m237	13.023	141	235565
11	m158	13.023	141	281183
11	m190	26.48	94	90911
11	m288	26.48	780	8082
11	m411	26.48	454	15510
11	m415	26.48	780	16091
11	m547	26.48	94	203197
11	m508	26.48	94	272358
11	m380	30.953	94	380095
11	m132	33.145	94	427409
11	m244	35.321	169	53732
11	m517	35.321	169	150206
12	m121	0	37	824882
12	m205	0	37	743560
12	m210	8.859	37	1015872
12	m443	9.905	132	204036
12	m358	9.905	132	337697
12	m435	9.905	132	182575
12	m537	9.905	132	109943
12	m504	15.821	151	282514
12	m452	15.821	50	354190
12	m30	15.821	50	795592
12	m426	15.821	50	596101
12	m510	15.821	50	788879
12	m219	20.569	137	212251
12	m137	24.651	132	16312
12	m0	37.903	137	363040
12	m26	37.903	137	375430
13	m54	0	7	22838
13	m449	0	7	35332
13	m313	0	117	70686
13	m47	15.079	508	1630
13	m414	22.287	72	650178
13	m66	29.901	72	100894
13	m229	29.901	72	125089
13	m243	33.763	95	22408
13	m312	33.763	72	7772
13	m19	39.38	95	60517
13	m249	54.423	72	287932
13	m263	62.457	72	620964
13	m500	74.898	117	176645
13	m115	74.898	7	830
13	m413	74.898	117	200033
13	m128	74.898	117	311400
14	m387	0	357	39079
14	m337	0.603	357	71939
14	m335	7.543	71	221393
14	m524	16.408	220	110838
14	m107	25.181	220	10119
14	m340	25.181	220	33244
14	m324	33.513	71	323374
14	m257	43.957	71	254126
14	m168	50.304	220	54853
14	m195	50.304	220	104622
14	m319	55.302	68	527816
14	m505	60.599	220	91559
14	m80	68.931	71	5046
14	m331	75.261	513	47315
14	m184	79.62	76	504164
14	m372	79.62	76	377292
15	m400	0	121	151758
15	m523	0	121	151567
15	m202	2.175	3990	4490
15	m540	2.175	3990	4742
15	m119	13.221	1483	17293
15	m242	13.221	1285	21585
15	m248	13.221	1285	21826
15	m390	13.221	1483	17528
15	m417	13.221	341	59739
15	m299	15.747	561	60168
15	m378	15.747	247	63247
15	m403	15.747	1335	5822
15	m283	16.437	1195	19302
16	m522	0	142	92822
16	m529	0.603	31	332400
16	m360	11.967	31	170046
16	m478	11.967	31	443378
16	m530	11.967	31	376785
16	m438	12.656	31	418083
16	m394	14.174	31	553604
16	m43	14.174	31	822986
16	m275	29.931	197	105871
16	m4	30.743	197	171354
16	m309	31.074	197	171259
17	m362	0	61	755739
17	m535	0	61	670288
17	m393	14.766	103	202533
17	m17	15.865	103	191532
17	m490	15.865	794	31164
17	m212	25.855	59	742678
17	m7	39.073	4411	1955
17	m306	42.542	*	0
17	m34	47.125	59	222576
18	m104	0	5	1016497
18	m392	0	5	1110144
18	m36	0	5	1228192
18	m369	4.352	10	1415392
18	m234	20.048	5	1482968
18	m429	20.048	5	1562569
18	m453	20.048	5	1498804
18	m475	20.048	5	1483231
18	m59	20.048	5	1228593
19	m367	0	256	76991
19	m382	0	256	77233
19	m462	0	256	85082
19	m270	4.535	256	24307
19	m88	11.458	180	270623
19	m194	11.458	54	854338
19	m556	13.865	54	788911
19	m131	16.09	54	676625
19	m489	16.09	54	740298
20	m16	0	44	418860
20	m27	0	44	418717
20	m160	18.153	49	522246
20	m10	18.153	1	2006497
20	m493	18.153	214	97277
20	m92	18.619	49	52107
20	m302	18.619	49	312030
20	m473	18.619	214	113310
21	m71	0	276	49885
21	m433	0	276	96554
21	m304	18.312	276	61758
21	m427	18.594	276	162206
21	m321	20.867	1883	16939
21	m347	22.711	1883	16786
21	m425	36.476	205	121744
21	m28	36.476	205	120228
22	m87	0	30	311637
22	m170	0	6	336992
22	m333	0	30	674001
22	m73	8.776	52	845178
22	m35	8.776	119	16978
22	m557	8.776	119	6389
22	m31	13.135	52	485334
22	m129	13.135	52	654261
23	m178	0	111	511220
23	m346	0	294	76206
23	m156	2.232	467	44065
23	m42	2.232	1674	9525
23	m167	2.232	467	37937
23	m383	2.232	776	42065
23	m428	2.232	2150	1177
23	m439	2.232	550	27695
24	m559	0	106	537570
24	m293	0.677	106	361953
24	m93	15.926	3	1926847
24	m472	15.926	3	1910131
24	m339	22.485	3	1160070
24	m502	22.485	3	201779
24	m479	31.297	3	1237988
24	m371	35.735	3	1886095
25	m344	0	182	208094
25	m444	0	182	196370
25	m560	0	3651	4294
25	m513	0	3651	4106
25	m370	0	*	0
25	m292	0	3725	8200
25	m384	0	2030	16400
25	m468	0	2288	25344
26	m99	0	153	233426
26	m291	0	251	192734
26	m423	8.785	153	67002
26	m564	8.785	285	77045
26	m398	13.144	149	101112
26	m418	13.144	149	85339
26	m3	13.144	149	140873
27	m268	0	203	27919
27	m561	0.567	178	93214
27	m419	7.462	73	48305
27	m388	7.462	73	44787
27	m1	7.462	73	414672
27	m108	7.462	73	113649
28	m225	0	933	10238
28	m480	2.218	949	12605
28	m112	2.218	1341	7065
28	m111	2.322	2914	6572
28	m336	2.322	4038	3183
28	m526	2.322	*	0
29	m246	0	*	0
29	m241	0	*	0
29	m151	5.034	209	151519
29	m68	5.97	135	21684
29	m264	5.97	135	21490
30	m98	0	173	241257
30	m542	0	25	777119
30	m70	0	25	1037243
30	m289	0	25	1037405
30	m544	0	173	322669
31	m359	0	168	220682
31	m21	0.15	168	91816
31	m281	11.353	56	778241
31	m514	11.353	56	745395
32	m543	0	97	215627
32	m352	0.912	97	430666
32	m23	11.306	97	271320
32	m499	11.306	97	466970
33	m404	0	140	397127
33	m152	0	275	82885
33	m228	0	275	111615
33	m295	0	275	84517
34	m342	0	12	225414
34	m208	1.414	12	383628
34	m41	2.354	12	360565
35	m251	0	186	116912
35	m56	0	186	275672
35	m141	0	186	210367
36	m470	0	426	3098
36	m67	0.774	355	46997
36	m262	2.476	534	85424
37	m477	0	47	57335
37	m86	12.193	47	522902
37	m503	12.193	47	566945
38	m368	0	90	323020
38	m488	0	90	323192
38	m494	0	90	323990
