# Supplementary material for: Comparative genomics reveals convergent rates of evolution in ant–plant mutualisms
Source: Nat Commun. 2016 Aug 25;7:12679. doi: 10.1038/ncomms12679 (PMC5007375; doi:10.1038/ncomms12679)
Supplement: Supplementary Data 4 — Gene ontology terms enriched in unique P. gracilis genes. [file ncomms12679-s5.xlsx]

## Sheet: Unique GO
DATA S4 Gene ontology terms enriched in unique P. gracilis genes.
Category	Term	Term #	P value	Corrected P	#Unique	#Genome	Proportion unique	Proportion genome
Biological process	oxidation-reduction process	GO:0055114	5.3e-13	3.02e-10	162	527	0.107	0.064
	single-organism metabolic process	GO:0044710	2.12e-06	0.00121	231	968	0.153	0.117
	hydrogen transport	GO:0006818	4.38e-06	0.00249	22	46	0.015	0.006
	proton transport	GO:0015992	4.38e-06	0.00249	22	46	0.015	0.006
	cellular respiration	GO:0045333	6.98e-06	0.00397	25	57	0.017	0.007
	energy coupled proton transport, down electrochemical gradient	GO:0015985	2.7e-05	0.0154	16	31	0.011	0.004
	ATP synthesis coupled proton transport	GO:0015986	2.7e-05	0.0154	16	31	0.011	0.004
	ATP metabolic process	GO:0046034	4.2e-05	0.0239	17	35	0.011	0.004
	energy derivation by oxidation of organic compounds	GO:0015980	5.55e-05	0.0316	25	63	0.017	0.008
	ATP biosynthetic process	GO:0006754	7.25e-05	0.0413	16	33	0.011	0.004
Cellular component	proton-transporting two-sector ATPase complex, proton-transporting domain	GO:0033177	1.29e-07	1.83e-05	19	31	0.013	0.004
	proton-transporting ATP synthase complex, coupling factor F(o)	GO:0045263	2.43e-07	3.44e-05	16	24	0.011	0.003
	proton-transporting two-sector ATPase complex	GO:0016469	1.7e-06	0.000241	22	44	0.015	0.005
	proton-transporting ATP synthase complex	GO:0045259	4.77e-06	0.000678	16	28	0.011	0.003
Molecular function	oxidoreductase activity	GO:0016491	4.9e-15	1.6e-12	192	628	0.127	0.076
	hydrogen ion transmembrane transporter activity	GO:0015078	2.85e-14	9.33e-12	62	132	0.041	0.016
	NADH dehydrogenase activity	GO:0003954	5.43e-11	1.78e-08	34	61	0.023	0.007
	NADH dehydrogenase (ubiquinone) activity	GO:0008137	5.43e-11	1.78e-08	34	61	0.023	0.007
	oxidoreductase activity, acting on NAD(P)H, quinone or similar compound as acceptor	GO:0016655	5.43e-11	1.78e-08	34	61	0.023	0.007
	NADH dehydrogenase (quinone) activity	GO:0050136	5.43e-11	1.78e-08	34	61	0.023	0.007
	monovalent inorganic cation transmembrane transporter activity	GO:0015077	3.59e-10	1.17e-07	75	206	0.05	0.025
	cytochrome-c oxidase activity	GO:0004129	7.23e-10	2.37e-07	39	81	0.026	0.01
	heme-copper terminal oxidase activity	GO:0015002	7.23e-10	2.37e-07	39	81	0.026	0.01
	oxidoreductase activity, acting on a heme group of donors	GO:0016675	7.23e-10	2.37e-07	39	81	0.026	0.01
	oxidoreductase activity, acting on a heme group of donors, oxygen as acceptor	GO:0016676	7.23e-10	2.37e-07	39	81	0.026	0.01
	inorganic cation transmembrane transporter activity	GO:0022890	5.66e-09	1.85e-06	81	241	0.054	0.029
	oxidoreductase activity, acting on NAD(P)H	GO:0016651	6.72e-09	2.2e-06	34	70	0.023	0.008
	heme binding	GO:0020037	4.54e-07	0.000148	55	158	0.036	0.019
	nucleic acid binding	GO:0003676	5.44e-07	0.000178	392	1751	0.26	0.213
	tetrapyrrole binding	GO:0046906	5.73e-07	0.000187	55	159	0.036	0.019
	cation transmembrane transport activity	GO:0008324	6.48e-07	0.000212	83	274	0.055	0.033
	iron ion binding	GO:0005506	1.74e-06	0.000568	54	160	0.036	0.019
	ion transmembrane transporter activity	GO:0015075	2.5e-05	0.00816	97	361	0.064	0.044
	oxidoreductase activity, acting on paired donors, with incorporation or reduction of molecular oxygen	GO:0016705	2.67e-05	0.00873	47	145	0.031	0.018
	substrate-specific transmembrane transporter activity	GO:0022891	3.66e-05	0.012	102	387	0.068	0.047
	electron carrier activity	GO:0009055	3.94e-05	0.0129	21	48	0.014	0.006
	substrate-specific transporter activity	GO:0022892	0.000135	0.044	105	413	0.07	0.05
	transmembrane transporter activity	GO:0022857	0.000143	0.0469	110	437	0.073	0.053
#Unique and #genome are the numbers of P. gracilis genes annotated to the corresponding GO term unique to the P. gracilis genome and the total number of P. gracilis genes annotated to that term, respectively. Proportions are relative to the total number of unique genes in P. gracilis (1507) and the total number of genes with any GO terms in P. gracilis (8240). P values were adjusted for multiple …
