# Supplementary material for: Comparative genomics reveals convergent rates of evolution in ant–plant mutualisms
Source: Nat Commun. 2016 Aug 25;7:12679. doi: 10.1038/ncomms12679 (PMC5007375; doi:10.1038/ncomms12679)
Supplement: Supplementary Data 5 — Gene ontology terms enriched in the P. gracilis genome compared to other Hymenoptera. [file ncomms12679-s6.xlsx]

## Sheet: Hymenoptera GO
DATA S5 Gene ontology terms enriched in the P. gracilis genome compared to other Hymenoptera.
Category	Term	Term #	P value	Corrected P	#P. gracilis	#Others	Proportion unique	Proportion genome
Biological process	electron transport chain	GO:0022900	4.12e-08	5.25e-05	47	207	0.00570388	0.00247026
	generation of precursor metabolites and energy	GO:0006091	1.97e-07	0.000252	100	605	0.0121359	0.00721983
	purine nucleoside triphosphate metabolic process	GO:0009144	1.56e-05	0.0199	118	816	0.0143204	0.00973782
	ribonucleoside triphosphate metabolic process	GO:0009199	1.56e-05	0.0199	118	816	0.0143204	0.00973782
	purine ribonucleoside triphosphate metabolic process	GO:0009205	1.56e-05	0.0199	118	816	0.0143204	0.00973782
	nucleoside triphosphate metabolic process	GO:0009141	1.59e-05	0.0203	120	833	0.0145631	0.00994069
	oxidation-reduction process	GO:0055114	3.72e-05	0.048	527	4550	0.0639563	0.0542979
Cellular component	extracellular matrix	GO:0031012	1.22e-08	4.05e-06	64	312	0.00776699	0.00372328
	proton-transporting ATP synthase complex, coupling factor F(o)	GO:0045263	2.98e-05	0.00993	24	100	0.00291262	0.00119336
Molecular function	cytochrome-c oxidase activity	GO:0004129	3.66e-23	2.93e-20	81	247	0.0098301	0.0029476
	oxidoreductase activity, acting on a heme group of donors	GO:0016675	3.66e-23	2.93e-20	81	247	0.0098301	0.0029476
	oxidoreductase activity, acting on a heme group of donors, oxygen as acceptor	GO:0016676	3.66e-23	2.93e-20	81	247	0.0098301	0.0029476
	heme-copper terminal oxidase activity	GO:0015002	4.92e-23	3.93e-20	81	248	0.0098301	0.00295953
	hydrogen ion transmembrane transporter activity	GO:0015078	7.88e-16	6.3e-13	132	650	0.0160194	0.00775684
	NADH dehydrogenase (ubiquinone) activity	GO:0008137	2.29e-15	1.83e-12	61	207	0.00740291	0.00247026
	oxidoreductase activity, acting on NAD(P)H, quinone or similar compound as acceptor	GO:0016655	2.29e-15	1.83e-12	61	207	0.00740291	0.00247026
	NADH dehydrogenase (quinone) activity	GO:0050136	2.29e-15	1.83e-12	61	207	0.00740291	0.00247026
	NADH dehydrogenase activity	GO:0003954	7.7e-15	6.15e-12	61	212	0.00740291	0.00252992
	aspartic-type endopeptidase activity	GO:0004190	2.87e-13	2.29e-10	78	332	0.00946602	0.00396196
	aspartic-type peptidase activity	GO:0070001	2.87e-13	2.29e-10	78	332	0.00946602	0.00396196
	oxidoreductase activity, acting on NAD(P)H	GO:0016651	3.89e-12	3.11e-09	70	297	0.00849515	0.00354428
	monovalent inorganic cation transmembrane transporter activity	GO:0015077	4.6e-09	3.67e-06	206	1404	0.025	0.0167548
	metalloendopeptidase activity	GO:0004222	1.3e-08	1.04e-05	110	649	0.0133495	0.00774491
	inorganic cation transmembrane transporter activity	GO:0022890	2.53e-08	2.02e-05	241	1731	0.0292476	0.0206571
	cation transmembrane transporter activity	GO:0008324	2.84e-07	0.000227	274	2071	0.0332524	0.0247145
	transition metal ion binding	GO:0046914	3.63e-07	0.00029	885	7714	0.107403	0.0920558
	metal ion binding	GO:0046872	5.44e-07	0.000434	1443	13097	0.175121	0.156294
	cation binding	GO:0043169	9.48e-07	0.000757	1456	13258	0.176699	0.158216
	endopeptidase activity	GO:0004175	9.88e-07	0.00789	303	2360	0.0367718	0.0281633
	nucleic acid binding	GO:0003676	2.63e-06	0.0021	1751	16209	0.2125	0.193432
	zinc ion binding	GO:0008270	4.07e-06	0.00325	689	5974	0.0836165	0.0712913
	oxidoreductase activity	GO:0016491	4.01e-05	0.0321	628	5508	0.0762136	0.0657303
	ion transmembrane transporter activity	GO:0015075	4.52e-05	0.0361	361	3010	0.0438107	0.0359201
#P. gracilis and #others are the numbers of P. gracilis genes annotated to the corresponding GO term and the total number of Hymenopteran genes annotated to that term, respectively. Proportions are relative to the total number of genes in P. gracilis annotated with any GO term (8240) and the total number of Hymenoptera genes with any GO terms (83797). P values were adjusted for multiple testing u…
