# Supplementary material for: Comparative genomics reveals convergent rates of evolution in ant–plant mutualisms
Source: Nat Commun. 2016 Aug 25;7:12679. doi: 10.1038/ncomms12679 (PMC5007375; doi:10.1038/ncomms12679)
Supplement: Supplementary Data 6 — Counts of all topologies recovered from 25kb sliding windows. [file ncomms12679-s7.xlsx]

## Sheet: Topologies
DATA S6 Counts of all topologies recovered from 25kb sliding windows.
Count	Topology
22919	((concolor:0.02858,((pallidus:0.02907,(flavicornis:0.01673,psw54:0.01096)100.00:0.01624)70.00:0.00380,(elongatus:0.01194,dendroicus:0.02258)100.00:0.01684)86.00:0.00393):0.01109,gracilis:0.01109):0.01000;
7114	(((concolor:0.03010,(elongatus:0.00901,dendroicus:0.01223)100.00:0.01140)79.00:0.00357,((psw54:0.00931,flavicornis:0.01126)100.00:0.01341,pallidus:0.02265)84.00:0.00336):0.01919,gracilis:0.01919):0.01000;
4145	(((concolor:0.02692,((flavicornis:0.00969,psw54:0.00773)100.00:0.01247,pallidus:0.02096)100.00:0.00305)88.00:0.00238,(elongatus:0.01698,dendroicus:0.01612)100.00:0.00969):0.01905,gracilis:0.01905):0.01000;
3426	((pallidus:0.02172,((psw54:0.00799,flavicornis:0.01277)100.00:0.01405,((dendroicus:0.01650,elongatus:0.01299)100.00:0.00951,concolor:0.02692)51.00:0.00202)45.00:0.00300):0.01532,gracilis:0.01532):0.01000;
511	((pallidus:0.01543,(concolor:0.01903,((psw54:0.00604,flavicornis:0.01254)100.00:0.01089,(dendroicus:0.01354,elongatus:0.01028)100.00:0.00671)50.00:0.00150)65.00:0.00269):0.00951,gracilis:0.00951):0.01000;
350	(((flavicornis:0.01460,psw54:0.01052)100.00:0.01315,(pallidus:0.02461,(concolor:0.03440,(elongatus:0.01499,dendroicus:0.01752)100.00:0.01130)94.00:0.00338)72.00:0.00320):0.01557,gracilis:0.01557):0.01000;
145	((concolor:0.02207,(((elongatus:0.01052,dendroicus:0.01484)100.00:0.00934,(psw54:0.01052,flavicornis:0.01334)100.00:0.00877)82.00:0.00224,pallidus:0.02199)83.00:0.00508):0.01022,gracilis:0.01022):0.01000;
144	((((dendroicus:0.01364,elongatus:0.01590)100.00:0.01466,(concolor:0.03014,(flavicornis:0.00924,psw54:0.00716)100.00:0.01686)36.00:0.00078)79.00:0.00568,pallidus:0.02373):0.02229,gracilis:0.02229):0.01000;
45	((((psw54:0.00650,flavicornis:0.01255)100.00:0.01236,(pallidus:0.01869,(elongatus:0.01189,dendroicus:0.01374)100.00:0.00684)60.00:0.00258)88.00:0.00314,concolor:0.02216):0.01203,gracilis:0.01203):0.01000;
17	(((psw54:0.01046,flavicornis:0.01391)100.00:0.01315,(concolor:0.03063,((elongatus:0.01304,dendroicus:0.01628)100.00:0.01064,pallidus:0.02566)92.00:0.00329)100.00:0.00749):0.01177,gracilis:0.01177):0.01000;
13	(((pallidus:0.02157,((flavicornis:0.01152,psw54:0.00769)100.00:0.01329,concolor:0.03402)66.00:0.00293)55.00:0.00314,(dendroicus:0.01797,elongatus:0.01444)100.00:0.01322):0.01225,gracilis:0.01225):0.01000;
7	(((flavicornis:0.01712,(pallidus:0.01793,(concolor:0.02737,(dendroicus:0.01315,elongatus:0.00621)100.00:0.00617)94.00:0.00182)66.00:0.00227)98.00:0.00685,psw54:0.01780):0.01013,gracilis:0.01013):0.01000;
6	(((flavicornis:0.01347,psw54:0.00910)100.00:0.00949,((dendroicus:0.01434,elongatus:0.01026)100.00:0.01405,(concolor:0.02835,pallidus:0.02178)26.00:0.00165)50.00:0.00372):0.01672,gracilis:0.01672):0.01000;
4	((((psw54:0.00898,flavicornis:0.01315)100.00:0.01283,(concolor:0.02766,pallidus:0.02275)43.00:0.00370)44.00:0.00286,(dendroicus:0.01332,elongatus:0.01411)100.00:0.00916):0.01207,gracilis:0.01207):0.01000;
2	(((pallidus:0.02755,(dendroicus:0.02510,elongatus:0.02091)100.00:0.01157)51.00:0.00163,((flavicornis:0.01370,psw54:0.01053)100.00:0.02578,concolor:0.03289)90.00:0.00535):0.01798,gracilis:0.01798):0.01000;
1	(((psw54:0.00920,flavicornis:0.01229)100.00:0.00754,(pallidus:0.03618,((dendroicus:0.03755,concolor:0.01942)39.00:0.00318,elongatus:0.01475)60.00:0.00315)83.00:0.00345):0.00735,gracilis:0.00735):0.01000;
1	((dendroicus:0.00440,((concolor:0.00589,(pallidus:0.00433,(psw54:0.00732,flavicornis:0.00627)100.00:0.00337)57.00:0.00101)64.00:0.00151,elongatus:0.00646)92.00:0.00203):0.00284,gracilis:0.00284):0.01000;
1	(((pallidus:0.01660,(flavicornis:0.01769,((dendroicus:0.01373,elongatus:0.00586)100.00:0.00585,concolor:0.02632)95.00:0.00228)41.00:0.00137)97.00:0.00715,psw54:0.01694):0.00969,gracilis:0.00969):0.01000;
1	(((flavicornis:0.00898,psw54:0.00831)100.00:0.02291,(dendroicus:0.02826,(elongatus:0.01558,(concolor:0.01251,pallidus:0.02307)97.00:0.00218)100.00:0.00730)38.00:0.00274):0.00890,gracilis:0.00890):0.01000;
1	(((concolor:0.02381,(elongatus:0.01791,(dendroicus:0.02033,(flavicornis:0.00521,psw54:0.00496)100.00:0.01259)95.00:0.00411)100.00:0.00958)100.00:0.01036,pallidus:0.02650):0.00723,gracilis:0.00723):0.01000;
1	((elongatus:0.00510,(((psw54:0.00847,flavicornis:0.00583)100.00:0.00460,pallidus:0.00976)69.00:0.00075,(concolor:0.00974,dendroicus:0.00900)34.00:0.00149)29.00:0.00111):0.00507,gracilis:0.00507):0.01000;
1	((((((dendroicus:0.00063,elongatus:0.00234)92.00:0.00092,concolor:0.00444)88.00:0.00158,psw54:0.00148)93.00:0.00155,flavicornis:0.00295)55.00:0.00136,pallidus:0.00490):0.00233,gracilis:0.00233):0.01000;
1	(((elongatus:0.01431,pallidus:0.01207)90.00:0.00255,(concolor:0.02209,((flavicornis:0.01122,psw54:0.00965)100.00:0.01164,dendroicus:0.01725)80.00:0.00300)83.00:0.00176):0.00231,gracilis:0.00231):0.01000;
1	(((concolor:0.02444,((dendroicus:0.01244,elongatus:0.01010)100.00:0.00956,(flavicornis:0.01632,pallidus:0.01528)58.00:0.00320)51.00:0.00289)79.00:0.00773,psw54:0.02042):0.01117,gracilis:0.01117):0.01000;
1	(((psw54:0.00905,(concolor:0.00786,(elongatus:0.01017,(dendroicus:0.00599,pallidus:0.01238)72.00:0.00083)66.00:0.00149)74.00:0.00144)73.00:0.00256,flavicornis:0.00609):0.00183,gracilis:0.00183):0.01000;
1	((((psw54:0.01141,flavicornis:0.00452)95.00:0.00417,(elongatus:0.00575,dendroicus:0.00962)38.00:0.00062)55.00:0.00119,(concolor:0.00263,pallidus:0.00535)57.00:0.00095):0.00355,gracilis:0.00355):0.01000;
1	(((psw54:0.01007,flavicornis:0.01151)100.00:0.00816,(((dendroicus:0.03938,pallidus:0.02513)68.00:0.00478,concolor:0.02211)38.00:0.00170,elongatus:0.01313)56.00:0.00267):0.00549,gracilis:0.00549):0.01000;
1	(((((concolor:0.01151,pallidus:0.00829)93.00:0.00188,dendroicus:0.01111)88.00:0.00158,elongatus:0.00854)81.00:0.00158,(psw54:0.00953,flavicornis:0.00460)70.00:0.00173):0.00357,gracilis:0.00357):0.01000;
1	((((pallidus:0.02236,concolor:0.01332)98.00:0.00269,elongatus:0.01551)100.00:0.00908,((psw54:0.00890,flavicornis:0.00883)100.00:0.02444,dendroicus:0.02691)66.00:0.00330):0.01070,gracilis:0.01070):0.01000;
