# Supplementary material for: Comparative genomics reveals convergent rates of evolution in ant–plant mutualisms
Source: Nat Commun. 2016 Aug 25;7:12679. doi: 10.1038/ncomms12679 (PMC5007375; doi:10.1038/ncomms12679)
Supplement: Supplementary Data 7 — Duplicated genic regions with consistently larger numbers of copies in mutualists or generalists. [file ncomms12679-s8.xlsx]

## Sheet: TableS3
DATA S7 Duplicated genic regions with consistently larger numbers of copies in mutualists or generalists.
									#Copies in genome
More copies	Gene	Drosophila ortholog	Gene name	Gene start	Gene end	CNV start	CNV end	Scaffold	P. concolor	P. flavicornis	P. dendroicus	P. pallidus	P. sp. PSW-54	P. elongatus	P. gracilis
mutualists	PG00981	FBgn0034053	Cytochrome P450	4018	7341	5866	6932	3048	3.15	8.22	8.44	1.25	0.4	0.26	0
mutualists	PG00981	FBgn0034053	Cytochrome P450	4018	7341	6932	8009	3048	21.32	35.73	40.77	11.02	3.5	6.3	2.65
mutualists	PG00982	FBgn0051717	CG31717	7176	8148	6932	8009	3048	21.32	35.73	40.77	11.02	3.5	6.3	2.65
mutualists	PG01110	NA		125988	129371	125586	126625	98	5.3	17.26	4.63	1.4	1.43	2.59	2.5
mutualists	PG01655	NA		97259	104872	96485	97576	379	16.21	31.86	13.95	3.21	3.04	7.28	2.94
mutualists	PG03653	FBgn0003065	CG2150	22774	23214	22632	23642	1449	996.94	3338.3	389.12	66.69	33.51	12.32	42.15
mutualists	PG04722	NA		36290	39022	37999	39151	943	6.59	18.71	3.18	1.11	0.29	1.16	0.7
mutualists	PG04754	NA		23733	33867	22864	23925	416	3.66	10.44	3.89	1.05	0.36	1.81	2.23
mutualists	PG05069	FBgn0026316	Ubiquitin conjugating enzyme 10	128960	129487	128587	129587	322	1135.95	3671.55	497.96	118.7	35.27	13.08	51.22
mutualists	PG09650	NA		2341790	2377698	2366485	2367485	0	1309.64	4051.49	553.27	93.41	38.22	17.06	56.62
mutualists	PG10007	NA		137	6668	5609	6701	4597	6.98	4.06	6.39	1.68	2.26	1.56	0
mutualists	PG10870	FBgn0013770	Cysteine proteinase-1	5092	6130	5874	6920	3718	4.61	15.35	14.25	2.04	1.01	2.89	2.26
mutualists	PG11707	FBgn0037262	Mediator complex subunit 31	4492	6380	4262	5262	3934	15.26	10.97	13.68	7.02	4.76	4.23	4.33
mutualists	PG11708	NA		3188	4332	4262	5262	3934	15.26	10.97	13.68	7.02	4.76	4.23	4.33
mutualists	PG12215	NA		1357130	1359722	1357304	1358402	5	8.35	4.58	5.67	0.22	0	2.54	0
mutualists	PG12789	NA		455264	457837	454744	455765	94	6.53	18.92	5.49	2.25	2.2	3.01	2.9
mutualists	PG13225	FBgn0005626	pale	71695	72101	71508	72508	593	1474.8	2728.64	385.11	127.6	27.04	12.15	51.5
mutualists	PG14741	FBgn0052099	ebony activating protein	1316024	1320142	1315279	1316381	17	14.87	28.08	13.88	4.83	8.19	7.93	3.01
mutualists	PG16765	NA		108864	110480	110138	111138	89	15.52	36.88	12.7	1.88	3.27	7.51	4.55
generalists	PG02561	NA		36087	40293	37172	38172	366	5.68	5.48	2.57	13.26	30.55	10.55	6.37
generalists	PG02609	FBgn0027518	CG7609	16678	18829	15942	16942	2115	0.29	0	0	33.69	4.82	17.43	0
generalists	PG02609	FBgn0027518	CG7609	16678	18829	16942	17942	2115	0.53	0	0.85	31.56	3.94	18.04	0.37
generalists	PG02852	NA		65458	67279	66394	67442	524	2.39	2.77	0	6.03	4.22	7.14	1.46
generalists	PG02853	NA		56544	67731	66394	67442	524	2.39	2.77	0	6.03	4.22	7.14	1.46
generalists	PG02936	NA		20176	58892	38207	39238	328	0.38	0	1.28	2.31	3.16	5.56	0
generalists	PG02936	NA		20176	58892	40238	41411	328	0.54	2.07	0.15	3.2	5.62	4.01	0
generalists	PG03221	FBgn0025742	myotubularin	118456	124001	121255	122255	289	46.07	47.82	26.49	123.51	77.07	73.81	2.72
generalists	PG04139	NA		1258	2203	1048	2048	4930	1.18	2.77	0	11.29	5.55	11.28	3.01
generalists	PG05658	FBgn0037570	CG11693	3674	8274	5141	6519	998	0.77	2.32	0	5.8	6.84	5.37	0
generalists	PG05658	FBgn0037570	CG11693	3674	8274	6519	7578	998	1.2	7.44	0.34	15.83	15.18	13.08	1.9
generalists	PG05659	FBgn0025679	Bteb2	5154	7906	5141	6519	998	0.77	2.32	0	5.8	6.84	5.37	0
generalists	PG05659	FBgn0025679	Bteb2	5154	7906	6519	7578	998	1.2	7.44	0.34	15.83	15.18	13.08	1.9
generalists	PG05688	NA		108	362	0	1000	1696	29.45	71.7	69.41	221.46	129.74	119.67	41.73
generalists	PG05978	FBgn0031855	CG11221	20923	28705	20383	21516	2143	1.53	5.39	0.08	21.48	9.56	18.11	0.31
generalists	PG05978	FBgn0031855	CG11221	20923	28705	23096	24097	2143	11.94	15.42	0	59.92	27.42	107.36	0
generalists	PG05978	FBgn0031855	CG11221	20923	28705	24097	25097	2143	23.9	16.98	2.22	92.72	47.42	173.03	0.78
generalists	PG05978	FBgn0031855	CG11221	20923	28705	25097	26097	2143	20.78	24.46	1.46	90.58	39.88	114.25	0.78
generalists	PG05990	FBgn0033391	CG8026	42155	47596	46598	47750	852	4.72	6.58	0.2	29.6	19.62	46.61	0
generalists	PG07327	FBgn0037330	mitochondrial ribosomal protein L44	286379	294871	291096	292119	104	1.78	1.94	1.88	3.73	3.17	3.31	2.07
generalists	PG07524	FBgn0004390	Ras GTPase activating protein 1	556	3917	2079	3079	950	0	1.45	0.48	10.25	3.11	10.88	1.62
generalists	PG07524	FBgn0004390	Ras GTPase activating protein 1	556	3917	3079	4079	950	0.22	1.14	0.27	5.81	4.38	5.9	0.91
generalists	PG07812	FBgn0004647	Notch	14257	24720	16086	17203	1290	0	0	0	3.71	2.44	3.54	0
generalists	PG07812	FBgn0004647	Notch	14257	24720	23737	24777	1290	0.23	2.37	6.48	26.18	41.49	15.97	1
generalists	PG08039	NA		1	11790	2034	3136	2839	6.77	5.03	1.46	23.56	10.25	10.79	6.42
generalists	PG10013	NA		14884	16021	15314	16388	2336	3.37	3.15	0	8.04	9.16	11.07	1.49
generalists	PG10893	NA		16185	16970	15349	16349	2200	0	0.3	0	1.64	1.66	2.05	0.91
generalists	PG11032	NA		1064498	1072823	1066779	1067841	26	1.16	1.2	0.95	2.14	1.9	2.31	0.64
generalists	PG12226	FBgn0013765	centrosomin	1461661	1462920	1462421	1463454	5	0.32	0.76	0.99	1.99	2	1.61	0.87
generalists	PG12391	FBgn0020251	sulfateless	28424	31767	30583	31583	1399	4.09	4.43	2.53	7.42	10.7	8.87	2.21
generalists	PG12393	NA		28826	30877	30583	31583	1399	4.09	4.43	2.53	7.42	10.7	8.87	2.21
generalists	PG12841	FBgn0027085	Leucyl-tRNA synthetase	41076	42697	42238	43629	831	0.39	0	2.66	11.72	4.9	10.81	1.94
generalists	PG14413	NA		557860	577643	574647	575647	73	2.43	13.91	2.36	256.64	30.43	299.6	15.43
generalists	PG15664	NA		12771	15825	14068	15102	2031	4.67	3.44	0.99	16.09	7.15	9.05	3.44
generalists	PG15692	FBgn0039104	CG10252	12502	13329	11667	12845	1818	0.24	1.47	0	4.81	3.19	5.23	1.74
generalists	PG15781	NA		6343	14620	11347	12347	959	23.88	23.7	24.18	61.93	59.45	119.92	21
generalists	PG15861	NA		17821	18758	18367	19426	865	2.24	0.8	1.07	3.84	5.16	4.31	0.22
generalists	PG15862	NA		19056	19664	18367	19426	865	2.24	0.8	1.07	3.84	5.16	4.31	0.22
generalists	PG15863	FBgn0034210	CG6568	18810	19025	18367	19426	865	2.24	0.8	1.07	3.84	5.16	4.31	0.22
generalists	PG16029	NA		19709	23760	21183	22323	371	1.88	2.27	0.68	8.03	4	3.87	2.48
generalists	PG16459	NA		37791	41588	37767	38846	831	0	0.26	2.11	15.94	6.19	13.82	1.16
generalists	PG16735	NA		5728	8407	7335	8336	3437	0	0.3	0	2.32	1.66	2.05	0
generalists	PG16821	NA		5154	7906	5141	6519	998	0.77	2.32	0	5.8	6.84	5.37	0
generalists	PG16821	NA		5154	7906	6519	7578	998	1.2	7.44	0.34	15.83	15.18	13.08	1.9
