# Supplementary material for: Comparative genomics reveals convergent rates of evolution in ant–plant mutualisms
Source: Nat Commun. 2016 Aug 25;7:12679. doi: 10.1038/ncomms12679 (PMC5007375; doi:10.1038/ncomms12679)
Supplement: Supplementary Data 8 — Genes with signatures of positive selection in mutualists. [file ncomms12679-s9.xlsx]

## Sheet: Selection
DATA S8 Genes with signatures of positive selection in mutualists.
					#Convergent sites
Test	Gene	Drosophila ortholog	OrthoMCL or BLASTP	Gene name	2 mutualists	3 mutualists	2 generalists	3 generalists	Active sites	Experimentally determined GO terms
Branch-site	PG01660	FBgn0003545	OrthoMCL	subito	2	0	2	0	ATP-binding site; no trend in sequence	female meiosis chromosome segregation; meiotic spindle organization; mitosis; mitotic anaphase; mitotic cell cycle; mitotic metaphase; mitotic spindle organization; spindle midzone assembly involved in meiosis; microtubule associated complex; spindle microtubule; spindle midzone
	PG03657	FBgn0085212	OrthoMCL	CG34183	5	0	0	0	None
	PG04834	FBgn0039257	BLASTP	tenectin	5	0	5	0	None	integrin binding; embryonic hindgut morphogenesis; epithelial tube morphogenesis; imaginal disc-derived male genitalia morphogenesis; imaginal disc-derived wing morphogenesis; regulation of tube diameter; wing disc morphogenesis; extracellular matrix; extracellular space
	PG07059	FBgn0264695	OrthoMCL/BLASTP	Myosin heavy chain	5	2	0	0	Switch II region, SH1 helix, relay loop, converter subdomain, ATP-binding site, switch I region; no trends in sequence	actin-dependent ATPase activity; protein homodimerization activity; structural constituent of muscle; adult somatic muscle development; border follicle cell migration; epithelial cell migration, open tracheal system; flight; locomotion; muscle cell differentiation; muscle contraction; muscle organ development; myofibril assembly; myosin filament organization; protein stabilization; sarcomere orga…
	PG07665	FBgn0051100	OrthoMCL	CG31100	2	0	0	0	putative substrate translocation pore; no trends in sequence
	PG09722	FBgn0040337	OrthoMCL	CG3021	0	0	0	0	Ligand binding site; no trends in sequence
Branch	PG00595	FBgn0003137	OrthoMCL	Papilin	3	0	3	1	Trimer interface; repetitive and gappy - no trends in sequence, trypsin interaction site; sequences identical	extracellular matrix structural constituent; extracellular matrix organization; basement membrane
	PG01188	FBgn0030598	BLASTP	CG9503	8	1	9	1	None
	PG02402	FBgn0000052	OrthoMCL	adenosine 2	3	0	0	0	ATP-binding site, putative active site, dimerization interface, catalytic triad; no trends in sequence
	PG02660	FBgn0260003	OrthoMCL	Dystrophin	3	1	0	0	Linker region; no trends in sequence	WW domain binding; establishment of cell polarity; imaginal disc-derived wing vein morphogenesis; imaginal disc-derived wing vein specification; muscle cell cellular homeostasis; muscle organ development; neuromuscular synaptic transmission; regulation of neurotransmitter secretion; regulation of short-term neuronal synaptic plasticity; cytoplasm; dystrophin-associated glycoprotein complex
	PG03657	FBgn0085212	OrthoMCL	CG34183	5	0	0	0	None
	PG03938	FBgn0038595	BLASTP	CG7142	4	0	1	0	Active sites, substrate binding sites, and cleavage site; no trends in sequence
	PG04329	FBgn0020762	BLASTP	ABC transporter expressed in trachea	0	0	0	0	D-loop, Walker B, Q-loop/lid, ATP binding site, H-loop/switch region, Walker A/P-loop, ABC transporter motif; no trends in sequence	neurogenesis
	PG05726	FBgn0051075	BLASTP	CG31075	1	0	0	0	NAD(P) binding site and catalytic residues; no clear trends in sequence
	PG06423	FBgn0032891	OrthoMCL	Outer segment 5	1	0	0	0	Structural tetrad; no trends in sequence	cilium assembly; nonmotile primary cilium
	PG06914	FBgn0030474	OrthoMCL	CG15747	1	0	0	0	None	catalytic step 2 spliceosome; precatalytic spliceosome
	PG07520	FBgn0051634	OrthoMCL	Organic anion transporting polypeptide 26F	1	0	0	0	Substrate translocation pore identified; sequence almost identical
	PG08585	NA			0	0	0	0	None
	PG09441	FBgn0262867	BLASTP	Patched-related	3	1	0	0	None	gastrulation involving germ band extension; apical plasma membrane; lateral plasma membrane
	PG09872	FBgn0053096	OrthoMCL	CG33096	0	0	0	0	None
	PG10043	FBgn0086784	OrthoMCL	stambha A	1	0	1	1	None	mitotic cytokinesis; phototransduction; regulation of endocytosis; synaptic transmission; synaptic vesicle endocytosis; synaptic vesicle exocytosis; synapse
	PG10131	FBgn0266518	BLASTP	DNA polymerase interacting tpr containing protein of 47kD	0	0	0	0	TPR motif and binding surface; a number of non-convergent changes in 97 base region in mutualists: 4 in P. concolor, 3 each in P. flavicornis and P. dendroicus whereas P. pallidus and P. elongatus each have one and P. sp. PSW-54 has none	nucleus
	PG13523	NA			0	0	0	0	None
When OrthoMCL did not provide unambiguous orthologs from Drosophila BLASTP was used to determine the most likely ortholog. Active sites within genes were determine by modeling with Phyre2.
