# Supplementary material for: Comparative genomics reveals convergent rates of evolution in ant–plant mutualisms
Source: Nat Commun. 2016 Aug 25;7:12679. doi: 10.1038/ncomms12679 (PMC5007375; doi:10.1038/ncomms12679)
Supplement: Supplementary Data 9 — T-tests comparing gene expression levels of genes with consistently greater dS in mutualists and generalists in a variety of Drosophila tissues. [file ncomms12679-s10.xlsx]

## Sheet: dS
DATA S9 T-tests comparing gene expression levels of genes with consistently greater dS in mutualists and generalists in a variety of Drosophila tissues.
Genes with greater dS in mutualists versus genes with no consistent differences
	Tissue	Tissue	Age	Sex	Detail	T	P	Significant after 5% FDR correction
	L3_Wand_imag_disc	imaginal disc	L3		Wandering	-2.18162	0.0292027	N
	A_1d_dig_sys	digestive system	1			-1.90465	0.0569055	N
	A_MateM_4d_acc_gland	accessory gland	4	M	Mated	-1.61923	0.105487	N
	A_VirF_1d_head	head	1	F	Virgin	4.27566	1.95544e-05	Y
	A_4d_dig_sys	digestive system	4			-2.28753	0.0222232	N
	A_MateM_1d_head	head	1	M	Mated	5.15106	2.73011e-07	Y
	A_MateM_4d_testis	testis	4	M	Mated	1.25392	0.209953	N
	A_VirF_20d_head	head	20	F	Virgin	0.891407	0.372771	N
	WPP_saliv	salivary gland	WPP			-1.36666	0.171818	N
	A_MateF_4d_head	head	4	F	Mated	2.77323	0.00557912	Y
	L3_Wand_carcass	carcass	L3		Wandering	-0.0303728	0.975771	N
	L3_Wand_fat	fat body	L3		Wandering	-1.40186	0.161042	N
	A_VirF_4d_head	head	4	F	Virgin	1.70628	0.0880436	N
	A_1d_carcass	carcass	1			1.83328	0.0668443	N
	A_20d_dig_sys	digestive system	20			-2.28061	0.02263	N
	A_20d_carcass	carcass	20			-0.275259	0.783133	N
	L3_Wand_saliv	salivary gland	L3		Wandering	-1.641	0.100886	N
	A_MateF_1d_head	head	1	F	Mated	3.70654	0.000213292	Y
	L3_CNS	CNS	L3			-0.025827	0.979397	N
	A_MateM_4d_head	head	4	M	Mated	4.45829	8.51513e-06	Y
	P8_fat	fat body	P8			0.115565	0.908004	N
	WPP_fat	fat body	WPP			-0.583916	0.559314	N
	A_MateF_20d_head	head	20	F	Mated	0.662979	0.507387	N
	A_MateM_20d_head	head	20	M	Mated	1.11473	0.26504	N
	A_4d_carcass	carcass	4d			1.18461	0.236249	N
	L3_Wand_dig_sys	digestive system	L3		Wandering	-3.26518	0.00110424	Y
	A_VirF_4d_ovary	ovary	4	F	Virgin	-3.24415	0.00118883	Y
	P8_CNS	CNS	P8			2.78551	0.00537246	Y
	A_MateF_4d_ovary	ovary	4d	F	Mated	-3.12705	0.00177988	Y
Genes with greater dS in mutualists versus genes with greater dS in generalists
	L3_Wand_imag_disc	imaginal disc	L3		Wandering	-3.5388	0.000416409	Y
	A_1d_dig_sys	digestive system	1			1.52258	0.128112	N
	A_MateM_4d_acc_gland	accessory gland	4	M	Mated	-0.958147	0.33817	N
	A_VirF_1d_head	head	1	F	Virgin	2.6626	0.00785149	N
	A_4d_dig_sys	digestive system	4			1.5202	0.128708	N
	A_MateM_1d_head	head	1	M	Mated	2.45313	0.0142953	N
	A_MateM_4d_testis	testis	4	M	Mated	-5.1229	3.4726e-07	Y
	A_VirF_20d_head	head	20	F	Virgin	1.52804	0.126752	N
	WPP_saliv	salivary gland	WPP			1.4727	0.14108	N
	A_MateF_4d_head	head	4	F	Mated	2.03467	0.0420909	N
	L3_Wand_carcass	carcass	L3		Wandering	0.10948	0.912839	N
	L3_Wand_fat	fat body	L3		Wandering	-0.361805	0.717557	N
	A_VirF_4d_head	head	4	F	Virgin	2.05451	0.0401298	N
	A_1d_carcass	carcass	1			0.197406	0.843541	N
	A_20d_dig_sys	digestive system	20			1.77972	0.0753596	N
	A_20d_carcass	carcass	20			-0.257987	0.796459	N
	L3_Wand_saliv	salivary gland	L3		Wandering	0.391312	0.695632	N
	A_MateF_1d_head	head	1	F	Mated	2.88614	0.00396571	Y
	L3_CNS	CNS	L3			1.16251	0.245244	N
	A_MateM_4d_head	head	4	M	Mated	2.238	0.0253933	N
	P8_fat	fat body	P8			0.747097	0.455143	N
	WPP_fat	fat body	WPP			-1.57693	0.115061	N
	A_MateF_20d_head	head	20	F	Mated	1.80215	0.0717584	N
	A_MateM_20d_head	head	20	M	Mated	1.63813	0.101641	N
	A_4d_carcass	carcass	4d			-0.314884	0.752901	N
	L3_Wand_dig_sys	digestive system	L3		Wandering	0.671024	0.502327	N
	A_VirF_4d_ovary	ovary	4	F	Virgin	-0.239309	0.810904	N
	P8_CNS	CNS	P8			1.75258	0.0799153	N
	A_MateF_4d_ovary	ovary	4d	F	Mated	-0.153148	0.878306	N
Genes with greater dS in generalists versus genes with no consistent differences
	L3_Wand_imag_disc	imaginal disc	L3		Wandering	2.67825	0.00744628	N
	A_1d_dig_sys	digestive system	1			-2.38709	0.0170516	N
	A_MateM_4d_acc_gland	accessory gland	4	M	Mated	-0.0131163	0.989536	N
	A_VirF_1d_head	head	1	F	Virgin	-0.937657	0.348505	N
	A_4d_dig_sys	digestive system	4			-2.4792	0.0132291	N
	A_MateM_1d_head	head	1	M	Mated	-0.811671	0.417053	N
	A_MateM_4d_testis	testis	4	M	Mated	6.93199	5.1854e-12	Y
	A_VirF_20d_head	head	20	F	Virgin	-1.06244	0.288132	N
	WPP_saliv	salivary gland	WPP			-1.8175	0.0692531	N
	A_MateF_4d_head	head	4	F	Mated	-0.838224	0.40198	N
	L3_Wand_carcass	carcass	L3		Wandering	-0.135956	0.891867	N
	L3_Wand_fat	fat body	L3		Wandering	-0.311195	0.755677	N
	A_VirF_4d_head	head	4	F	Virgin	-0.879445	0.379239	N
	A_1d_carcass	carcass	1			0.671873	0.501723	N
	A_20d_dig_sys	digestive system	20			-2.73164	0.00634346	N
	A_20d_carcass	carcass	20			0.131031	0.895761	N
	L3_Wand_saliv	salivary gland	L3		Wandering	-1.08727	0.277017	N
	A_MateF_1d_head	head	1	F	Mated	-1.33066	0.183415	N
	L3_CNS	CNS	L3			-1.2722	0.203413	N
	A_MateM_4d_head	head	4	M	Mated	-0.396453	0.691803	N
	P8_fat	fat body	P8			-0.732045	0.464205	N
	WPP_fat	fat body	WPP			1.55917	0.119074	N
	A_MateF_20d_head	head	20	F	Mated	-1.45075	0.146967	N
	A_MateM_20d_head	head	20	M	Mated	-0.871004	0.38383	N
	A_4d_carcass	carcass	4d			1.02874	0.303696	N
	L3_Wand_dig_sys	digestive system	L3		Wandering	-2.01158	0.0443646	N
	A_VirF_4d_ovary	ovary	4	F	Virgin	-1.29109	0.196784	N
	P8_CNS	CNS	P8			-0.574076	0.565965	N
	A_MateF_4d_ovary	ovary	4d	F	Mated	-1.32577	0.185028	N
