# Supplementary material for: Comparative genomics reveals convergent rates of evolution in ant–plant mutualisms
Source: Nat Commun. 2016 Aug 25;7:12679. doi: 10.1038/ncomms12679 (PMC5007375; doi:10.1038/ncomms12679)
Supplement: Supplementary Data 10 — T-tests comparing gene expression levels of genes with consistently greater dN ratios in mutualists and generalists in a variety of Drosophila tissues. [file ncomms12679-s11.xlsx]

## Sheet: dN
DATA S10 T-tests comparing gene expression levels of genes with consistently greater dN ratios in mutualists and generalists in a variety of Drosophila tissues.
Genes with greater dN in mutualists versus genes with no consistent differences
	Tissue	Tissue	Age	Sex	Detail	T	P	Significant after 5% FDR correction
	L3_Wand_imag_disc	imaginal disc	L3		Wandering	1.893	0.0584971	N
	A_1d_dig_sys	digestive system	1			-0.111	0.911758	N
	A_MateM_4d_acc_gland	accessory gland	4	M	Mated	-1.917	0.0553646	N
	A_VirF_1d_head	head	1	F	Virgin	-2.03	0.0424736	N
	A_4d_dig_sys	digestive system	4			-0.775	0.438598	N
	A_MateM_1d_head	head	1	M	Mated	-2.644	0.00824259	N
	A_MateM_4d_testis	testis	4	M	Mated	2.839	0.00455454	Y
	A_VirF_20d_head	head	20	F	Virgin	-0.851	0.394818	N
	WPP_saliv	salivary gland	WPP			1.001	0.317029	N
	A_MateF_4d_head	head	4	F	Mated	-2.115	0.0345317	N
	L3_Wand_carcass	carcass	L3		Wandering	-0.23	0.817895	N
	L3_Wand_fat	fat body	L3		Wandering	1.925	0.0543478	N
	A_VirF_4d_head	head	4	F	Virgin	-1.442	0.149389	N
	A_1d_carcass	carcass	1			-1.17	0.242141	N
	A_20d_dig_sys	digestive system	20			0.532	0.594458	N
	A_20d_carcass	carcass	20			-0.073	0.941475	N
	L3_Wand_saliv	salivary gland	L3		Wandering	-1.987	0.0470393	N
	A_MateF_1d_head	head	1	F	Mated	-1.365	0.172266	N
	L3_CNS	CNS	L3			-0.295	0.768248	N
	A_MateM_4d_head	head	4	M	Mated	-1.778	0.0754391	N
	P8_fat	fat body	P8			-0.42	0.674729	N
	WPP_fat	fat body	WPP			1.791	0.0733715	N
	A_MateF_20d_head	head	20	F	Mated	-0.382	0.702628	N
	A_MateM_20d_head	head	20	M	Mated	-1.893	0.0584717	N
	A_4d_carcass	carcass	4d			-0.752	0.45227	N
	L3_Wand_dig_sys	digestive system	L3		Wandering	2.185	0.0289519	N
	A_VirF_4d_ovary	ovary	4	F	Virgin	-3.65	0.000266608	Y
	P8_CNS	CNS	P8			-0.72	0.471365	N
	A_MateF_4d_ovary	ovary	4d	F	Mated	-4.233	2.36638e-05	Y
Genes with greater dN in mutualists versus genes with greater dN in generalists
	L3_Wand_imag_disc	imaginal disc	L3		Wandering	2.174	0.0299423	N
	A_1d_dig_sys	digestive system	1			-2.575	0.0101682	N
	A_MateM_4d_acc_gland	accessory gland	4	M	Mated	-1.631	0.103144	N
	A_VirF_1d_head	head	1	F	Virgin	0.88	0.379141	N
	A_4d_dig_sys	digestive system	4			-2.618	0.00897747	N
	A_MateM_1d_head	head	1	M	Mated	0.814	0.415841	N
	A_MateM_4d_testis	testis	4	M	Mated	2.733	0.0063724	N
	A_VirF_20d_head	head	20	F	Virgin	1.616	0.106349	N
	WPP_saliv	salivary gland	WPP			2.086	0.0372079	N
	A_MateF_4d_head	head	4	F	Mated	0.724	0.469251	N
	L3_Wand_carcass	carcass	L3		Wandering	-0.297	0.766309	N
	L3_Wand_fat	fat body	L3		Wandering	1.681	0.0930698	N
	A_VirF_4d_head	head	4	F	Virgin	1.717	0.0862248	N
	A_1d_carcass	carcass	1			-0.058	0.95348	N
	A_20d_dig_sys	digestive system	20			-2.159	0.031039	N
	A_20d_carcass	carcass	20			1.489	0.136891	N
	L3_Wand_saliv	salivary gland	L3		Wandering	0.282	0.778184	N
	A_MateF_1d_head	head	1	F	Mated	1.534	0.125355	N
	L3_CNS	CNS	L3			-1.604	0.109013	N
	A_MateM_4d_head	head	4	M	Mated	1.368	0.171588	N
	P8_fat	fat body	P8			0.842	0.399845	N
	WPP_fat	fat body	WPP			2.23	0.0259607	N
	A_MateF_20d_head	head	20	F	Mated	2.389	0.0170748	N
	A_MateM_20d_head	head	20	M	Mated	0.259	0.796046	N
	A_4d_carcass	carcass	4d			0.012	0.990506	N
	L3_Wand_dig_sys	digestive system	L3		Wandering	0.824	0.409911	N
	A_VirF_4d_ovary	ovary	4	F	Virgin	-4.492	7.81022e-06	Y
	P8_CNS	CNS	P8			0.009	0.992464	N
	A_MateF_4d_ovary	ovary	4d	F	Mated	-5.085	4.33158e-07	Y
Genes with greater dN in generalists versus genes with no consistent differences
	L3_Wand_imag_disc	imaginal disc	L3		Wandering	-1.331	0.183378	N
	A_1d_dig_sys	digestive system	1			3.12	0.00182609	Y
	A_MateM_4d_acc_gland	accessory gland	4	M	Mated	0.387	0.698495	N
	A_VirF_1d_head	head	1	F	Virgin	-2.588	0.00970392	Y
	A_4d_dig_sys	digestive system	4			2.482	0.0131099	Y
	A_MateM_1d_head	head	1	M	Mated	-2.725	0.00647211	Y
	A_MateM_4d_testis	testis	4	M	Mated	-1.499	0.134057	N
	A_VirF_20d_head	head	20	F	Virgin	-2.586	0.0097426	Y
	WPP_saliv	salivary gland	WPP			-1.94	0.0524737	N
	A_MateF_4d_head	head	4	F	Mated	-2.49	0.0128331	Y
	L3_Wand_carcass	carcass	L3		Wandering	0.194	0.845896	N
	L3_Wand_fat	fat body	L3		Wandering	-0.344	0.731149	N
	A_VirF_4d_head	head	4	F	Virgin	-2.78	0.00547736	Y
	A_1d_carcass	carcass	1			-0.805	0.420626	N
	A_20d_dig_sys	digestive system	20			3.357	0.000797781	Y
	A_20d_carcass	carcass	20			-1.674	0.0941605	N
	L3_Wand_saliv	salivary gland	L3		Wandering	-1.697	0.0897573	N
	A_MateF_1d_head	head	1	F	Mated	-2.929	0.00342451	Y
	L3_CNS	CNS	L3			2.46	0.0139645	Y
	A_MateM_4d_head	head	4	M	Mated	-2.955	0.00315464	Y
	P8_fat	fat body	P8			-1.177	0.239309	N
	WPP_fat	fat body	WPP			-1.097	0.272823	N
	A_MateF_20d_head	head	20	F	Mated	-3.182	0.0014789	Y
	A_MateM_20d_head	head	20	M	Mated	-1.648	0.0994598	N
	A_4d_carcass	carcass	4d			-0.621	0.534357	N
	L3_Wand_dig_sys	digestive system	L3		Wandering	0.594	0.552238	N
	A_VirF_4d_ovary	ovary	4	F	Virgin	2.495	0.0126382	Y
	P8_CNS	CNS	P8			-0.554	0.579661	N
	A_MateF_4d_ovary	ovary	4d	F	Mated	2.638	0.00838359	Y
