# Supplementary material for: Comparative genomics reveals convergent rates of evolution in ant–plant mutualisms
Source: Nat Commun. 2016 Aug 25;7:12679. doi: 10.1038/ncomms12679 (PMC5007375; doi:10.1038/ncomms12679)
Supplement: Supplementary Data 11 — T-tests comparing gene expression levels of genes with consistently greater dN/dS ratios in mutualists and generalists in a variety of Drosophila tissues. [file ncomms12679-s12.xlsx]

## Sheet: dNdS
DATA S11 T-tests comparing gene expression levels of genes with consistently greater dN/dS ratios in mutualists and generalists in a variety of Drosophila tissues.
Genes with greater dN/dS in mutualists versus genes with no consistent differences
	Tissue	Tissue	Age	Sex	Detail	T	P	Significant after 5% FDR correction
	L3_Wand_imag_disc	imaginal disc	L3		Wandering	-1.37885	0.16803	N
	A_1d_dig_sys	digestive system	1			-0.855509	0.392329	N
	A_MateM_4d_acc_gland	accessory gland	4	M	Mated	-1.49866	0.134054	N
	A_VirF_1d_head	head	1	F	Virgin	0.623515	0.532987	N
	A_4d_dig_sys	digestive system	4			-0.713878	0.475351	N
	A_MateM_1d_head	head	1	M	Mated	-0.102093	0.918689	N
	A_MateM_4d_testis	testis	4	M	Mated	-1.525	0.127351	N
	A_VirF_20d_head	head	20	F	Virgin	0.706471	0.479943	N
	WPP_saliv	salivary gland	WPP			2.36475	0.0180974	N
	A_MateF_4d_head	head	4	F	Mated	0.383016	0.701732	N
	L3_Wand_carcass	carcass	L3		Wandering	0.765358	0.444111	N
	L3_Wand_fat	fat body	L3		Wandering	1.49081	0.136104	N
	A_VirF_4d_head	head	4	F	Virgin	0.49959	0.617396	N
	A_1d_carcass	carcass	1			-1.34722	0.177997	N
	A_20d_dig_sys	digestive system	20			-0.855801	0.392168	N
	A_20d_carcass	carcass	20			-0.347239	0.728433	N
	L3_Wand_saliv	salivary gland	L3		Wandering	1.92677	0.0540912	N
	A_MateF_1d_head	head	1	F	Mated	0.216876	0.828317	N
	L3_CNS	CNS	L3			1.37667	0.168703	N
	A_MateM_4d_head	head	4	M	Mated	1.37735	0.168494	N
	P8_fat	fat body	P8			1.48239	0.138328	N
	WPP_fat	fat body	WPP			0.192751	0.847165	N
	A_MateF_20d_head	head	20	F	Mated	0.189374	0.849811	N
	A_MateM_20d_head	head	20	M	Mated	1.27313	0.203057	N
	A_4d_carcass	carcass	4d			-0.396844	0.691507	N
	L3_Wand_dig_sys	digestive system	L3		Wandering	0.682397	0.495034	N
	A_VirF_4d_ovary	ovary	4	F	Virgin	0.421677	0.673287	N
	P8_CNS	CNS	P8			1.21546	0.224274	N
	A_MateF_4d_ovary	ovary	4d	F	Mated	-0.00603615	0.995184	N
Genes with greater dN/dS in mutualists versus genes with greater dN/dS in generalists
	L3_Wand_imag_disc	imaginal disc	L3		Wandering	1.12445	0.261065	N
	A_1d_dig_sys	digestive system	1			-1.15913	0.246649	N
	A_MateM_4d_acc_gland	accessory gland	4	M	Mated	-1.34118	0.180134	N
	A_VirF_1d_head	head	1	F	Virgin	-1.93672	0.0530309	N
	A_4d_dig_sys	digestive system	4			-0.998249	0.318375	N
	A_MateM_1d_head	head	1	M	Mated	-1.99249	0.0465596	N
	A_MateM_4d_testis	testis	4	M	Mated	1.62992	0.1034	N
	A_VirF_20d_head	head	20	F	Virgin	-0.675507	0.499493	N
	WPP_saliv	salivary gland	WPP			3.16567	0.00158906	Y
	A_MateF_4d_head	head	4	F	Mated	-1.59621	0.110723	N
	L3_Wand_carcass	carcass	L3		Wandering	0.040097	0.968023	N
	L3_Wand_fat	fat body	L3		Wandering	0.851044	0.394927	N
	A_VirF_4d_head	head	4	F	Virgin	-0.831869	0.40566	N
	A_1d_carcass	carcass	1			-2.47567	0.0134458	N
	A_20d_dig_sys	digestive system	20			-0.981474	0.326571	N
	A_20d_carcass	carcass	20			-0.816713	0.414266	N
	L3_Wand_saliv	salivary gland	L3		Wandering	3.0032	0.0027309	Y
	A_MateF_1d_head	head	1	F	Mated	-1.62718	0.103981	N
	L3_CNS	CNS	L3			-0.417874	0.67612	N
	A_MateM_4d_head	head	4	M	Mated	-0.810641	0.417744	N
	P8_fat	fat body	P8			1.51537	0.129961	N
	WPP_fat	fat body	WPP			1.00544	0.314904	N
	A_MateF_20d_head	head	20	F	Mated	-1.07492	0.28264	N
	A_MateM_20d_head	head	20	M	Mated	0.28095	0.778801	N
	A_4d_carcass	carcass	4d			-1.79535	0.0728671	N
	L3_Wand_dig_sys	digestive system	L3		Wandering	2.28193	0.0226803	N
	A_VirF_4d_ovary	ovary	4	F	Virgin	-0.396383	0.691898	N
	P8_CNS	CNS	P8			-0.391261	0.695679	N
	A_MateF_4d_ovary	ovary	4d	F	Mated	-0.877705	0.380292	N
Genes with greater dN/dS in generalists versus genes with no consistent differences
	L3_Wand_imag_disc	imaginal disc	L3		Wandering	-3.20633	0.00135575	Y
	A_1d_dig_sys	digestive system	1			0.651333	0.514871	N
	A_MateM_4d_acc_gland	accessory gland	4	M	Mated	0.20898	0.834475	N
	A_VirF_1d_head	head	1	F	Virgin	3.90247	9.68951e-05	Y
	A_4d_dig_sys	digestive system	4			0.529896	0.596216	N
	A_MateM_1d_head	head	1	M	Mated	2.61714	0.00890268	Y
	A_MateM_4d_testis	testis	4	M	Mated	-3.95666	7.74172e-05	Y
	A_VirF_20d_head	head	20	F	Virgin	1.90275	0.0571496	N
	WPP_saliv	salivary gland	WPP			-1.26502	0.205943	N
	A_MateF_4d_head	head	4	F	Mated	2.8569	0.00430162	Y
	L3_Wand_carcass	carcass	L3		Wandering	0.902764	0.366709	N
	L3_Wand_fat	fat body	L3		Wandering	0.576648	0.564212	N
	A_VirF_4d_head	head	4	F	Virgin	1.74068	0.0818214	N
	A_1d_carcass	carcass	1			1.81502	0.069601	N
	A_20d_dig_sys	digestive system	20			0.350599	0.725909	N
	A_20d_carcass	carcass	20			0.586477	0.557591	N
	L3_Wand_saliv	salivary gland	L3		Wandering	-1.1342	0.256784	N
	A_MateF_1d_head	head	1	F	Mated	2.83958	0.00454165	Y
	L3_CNS	CNS	L3			2.48382	0.0130416	Y
	A_MateM_4d_head	head	4	M	Mated	3.05709	0.00225079	Y
	P8_fat	fat body	P8			-0.60784	0.543331	N
	WPP_fat	fat body	WPP			-1.03399	0.301207	N
	A_MateF_20d_head	head	20	F	Mated	1.83258	0.0669448	N
	A_MateM_20d_head	head	20	M	Mated	1.27569	0.202145	N
	A_4d_carcass	carcass	4d			2.3573	0.0184595	N
	L3_Wand_dig_sys	digestive system	L3		Wandering	-1.98017	0.0477578	N
	A_VirF_4d_ovary	ovary	4	F	Virgin	1.11539	0.264755	N
	P8_CNS	CNS	P8			2.14768	0.0318036	N
	A_MateF_4d_ovary	ovary	4d	F	Mated	1.30621	0.191563	N
