# Supplementary material for: Comparative genomics reveals convergent rates of evolution in ant–plant mutualisms
Source: Nat Commun. 2016 Aug 25;7:12679. doi: 10.1038/ncomms12679 (PMC5007375; doi:10.1038/ncomms12679)
Supplement: Supplementary Data 12 — T-tests comparing gene expression levels of genes with consistently greater genetic distance in mutualists and generalists in a variety of Drosophila tissues. [file ncomms12679-s13.xlsx]

## Sheet: dxy
DATA S12 T-tests comparing gene expression levels of genes with consistently greater genetic distance in mutualists and generalists in a variety of Drosophila tissues.
Genes with greater dxy in mutualists versus genes with no consistent differences
	Tissue	Tissue	Age	Sex	Detail	T	P	Significant after 5% FDR correction
	L3_Wand_imag_disc	imaginal disc	L3		Wandering	-1.37328	0.169731	N
	A_1d_dig_sys	digestive system	1			4.05147	5.17304e-05	Y
	A_MateM_4d_acc_gland	accessory gland	4	M	Mated	0.919859	0.357694	N
	A_VirF_1d_head	head	1	F	Virgin	2.01909	0.0435355	N
	A_4d_dig_sys	digestive system	4			3.90284	9.64183e-05	Y
	A_MateM_1d_head	head	1	M	Mated	2.14379	0.0321016	N
	A_MateM_4d_testis	testis	4	M	Mated	0.645668	0.518527	N
	A_VirF_20d_head	head	20	F	Virgin	2.74945	0.00599265	Y
	WPP_saliv	salivary gland	WPP			-2.02975	0.0424391	N
	A_MateF_4d_head	head	4	F	Mated	1.68631	0.091803	N
	L3_Wand_carcass	carcass	L3		Wandering	1.11244	0.266006	N
	L3_Wand_fat	fat body	L3		Wandering	0.301803	0.762816	N
	A_VirF_4d_head	head	4	F	Virgin	3.00834	0.00264089	Y
	A_1d_carcass	carcass	1			0.48727	0.62609	N
	A_20d_dig_sys	digestive system	20			4.259	2.09408e-05	Y
	A_20d_carcass	carcass	20			-0.69028	0.490053	N
	L3_Wand_saliv	salivary gland	L3		Wandering	-2.55739	0.0105777	Y
	A_MateF_1d_head	head	1	F	Mated	2.43118	0.0150875	Y
	L3_CNS	CNS	L3			-3.41593	0.000641102	Y
	A_MateM_4d_head	head	4	M	Mated	2.7753	0.00553714	Y
	P8_fat	fat body	P8			-0.389578	0.696866	N
	WPP_fat	fat body	WPP			-1.61841	0.105642	N
	A_MateF_20d_head	head	20	F	Mated	2.29039	0.0220432	N
	A_MateM_20d_head	head	20	M	Mated	0.687867	0.491571	N
	A_4d_carcass	carcass	4d			-0.650718	0.515261	N
	L3_Wand_dig_sys	digestive system	L3		Wandering	1.50449	0.132523	N
	A_VirF_4d_ovary	ovary	4	F	Virgin	-8.56537	1.44704e-17	Y
	P8_CNS	CNS	P8			1.71265	0.086843	N
	A_MateF_4d_ovary	ovary	4d	F	Mated	-8.75859	2.72831e-18	Y
Genes with greater dxy in mutualists versus genes with greater dxy in generalists
	L3_Wand_imag_disc	imaginal disc	L3		Wandering	-1.9336	0.0533179	N
	A_1d_dig_sys	digestive system	1			-3.08963	0.0020345	Y
	A_MateM_4d_acc_gland	accessory gland	4	M	Mated	-0.500921	0.616488	N
	A_VirF_1d_head	head	1	F	Virgin	3.88645	0.000105387	Y
	A_4d_dig_sys	digestive system	4			-2.70535	0.00688719	Y
	A_MateM_1d_head	head	1	M	Mated	5.81381	7.2017e-09	Y
	A_MateM_4d_testis	testis	4	M	Mated	-2.69915	0.00701637	Y
	A_VirF_20d_head	head	20	F	Virgin	2.58775	0.0097378	Y
	WPP_saliv	salivary gland	WPP			0.842529	0.399603	N
	A_MateF_4d_head	head	4	F	Mated	4.36437	1.34681e-05	Y
	L3_Wand_carcass	carcass	L3		Wandering	1.79349	0.0730607	N
	L3_Wand_fat	fat body	L3		Wandering	-0.612585	0.540228	N
	A_VirF_4d_head	head	4	F	Virgin	3.37319	0.000758691	Y
	A_1d_carcass	carcass	1			1.15904	0.246593	N
	A_20d_dig_sys	digestive system	20			-2.5243	0.0116777	Y
	A_20d_carcass	carcass	20			-0.0805802	0.935785	N
	L3_Wand_saliv	salivary gland	L3		Wandering	1.22444	0.220945	N
	A_MateF_1d_head	head	1	F	Mated	4.55803	5.50889e-06	Y
	L3_CNS	CNS	L3			0.772681	0.439812	N
	A_MateM_4d_head	head	4	M	Mated	4.17214	3.16039e-05	Y
	P8_fat	fat body	P8			2.58973	0.00968212	Y
	WPP_fat	fat body	WPP			-0.42392	0.671674	N
	A_MateF_20d_head	head	20	F	Mated	2.82182	0.00482725	Y
	A_MateM_20d_head	head	20	M	Mated	1.66206	0.096673	N
	A_4d_carcass	carcass	4d			0.00282584	0.997746	N
	L3_Wand_dig_sys	digestive system	L3		Wandering	-2.98744	0.00285109	Y
	A_VirF_4d_ovary	ovary	4	F	Virgin	-3.35463	0.000811101	Y
	P8_CNS	CNS	P8			4.00025	6.58213e-05	Y
	A_MateF_4d_ovary	ovary	4d	F	Mated	-3.17174	0.0015407	Y
Genes with greater dxy in generalists versus genes with no consistent differences
	L3_Wand_imag_disc	imaginal disc	L3		Wandering	1.56177	0.118429	N
	A_1d_dig_sys	digestive system	1			7.14293	1.09699e-12	Y
	A_MateM_4d_acc_gland	accessory gland	4	M	Mated	1.63781	0.101548	N
	A_VirF_1d_head	head	1	F	Virgin	-3.37276	0.000751908	Y
	A_4d_dig_sys	digestive system	4			6.9767	3.57052e-12	Y
	A_MateM_1d_head	head	1	M	Mated	-4.56937	5.05327e-06	Y
	A_MateM_4d_testis	testis	4	M	Mated	3.91762	9.10588e-05	Y
	A_VirF_20d_head	head	20	F	Virgin	-1.40764	0.159322	N
	WPP_saliv	salivary gland	WPP			-2.05808	0.0396529	N
	A_MateF_4d_head	head	4	F	Mated	-4.11852	3.89732e-05	Y
	L3_Wand_carcass	carcass	L3		Wandering	-2.01672	0.0437976	N
	L3_Wand_fat	fat body	L3		Wandering	1.15394	0.248602	N
	A_VirF_4d_head	head	4	F	Virgin	-3.30056	0.000974159	Y
	A_1d_carcass	carcass	1			-1.00338	0.315742	N
	A_20d_dig_sys	digestive system	20			6.85263	8.47084e-12	Y
	A_20d_carcass	carcass	20			-0.339393	0.734333	N
	L3_Wand_saliv	salivary gland	L3		Wandering	-2.80829	0.00500695	Y
	A_MateF_1d_head	head	1	F	Mated	-4.2391	2.29954e-05	Y
	L3_CNS	CNS	L3			-2.75616	0.00587736	Y
	A_MateM_4d_head	head	4	M	Mated	-3.29025	0.00101045	Y
	P8_fat	fat body	P8			-2.90262	0.00372262	Y
	WPP_fat	fat body	WPP			-0.553893	0.579686	N
	A_MateF_20d_head	head	20	F	Mated	-2.1213	0.0339636	N
	A_MateM_20d_head	head	20	M	Mated	-1.20034	0.230085	N
	A_4d_carcass	carcass	4d			-0.423521	0.67194	N
	L3_Wand_dig_sys	digestive system	L3		Wandering	5.23073	1.78303e-07	Y
	A_VirF_4d_ovary	ovary	4	F	Virgin	-1.58045	0.114091	N
	P8_CNS	CNS	P8			-3.52595	0.000427143	Y
	A_MateF_4d_ovary	ovary	4d	F	Mated	-1.91653	0.0553754	N
