# Supplementary material for: Comparative genomics reveals convergent rates of evolution in ant–plant mutualisms
Source: Nat Commun. 2016 Aug 25;7:12679. doi: 10.1038/ncomms12679 (PMC5007375; doi:10.1038/ncomms12679)
Supplement: Supplementary Data 13 — Proportion of all codons used by each species. [file ncomms12679-s14.xlsx]

## Sheet: Codon use
DATA S13 Proportion of all codons used by each species.
Amino acid	Codon	Higher use in	P. concolor	P. pallidus	P. flavicornis	P. sp. PSW-54	P. dendroicus	P. elongatus	P. gracilis
A	GCT	mutualists	0.01512	0.0149	0.015	0.01488	0.01508	0.01501	0.01498
A	GCC	generalists	0.01253	0.01293	0.01276	0.01298	0.01266	0.01289	0.01294
A	GCA	mutualists	0.01261	0.01233	0.0125	0.01238	0.01261	0.01247	0.01206
A	GCG	generalists	0.02001	0.02044	0.02033	0.02053	0.02005	0.02033	0.02085
C	TGT	mutualists	0.00872	0.0085	0.0086	0.00856	0.00865	0.00859	0.00864
C	TGC	generalists	0.01057	0.01076	0.01066	0.01074	0.01062	0.01068	0.01067
E	GAA	mutualists	0.04109	0.04036	0.04073	0.04039	0.04078	0.04043	0.04046
E	GAG	generalists	0.02884	0.02957	0.02929	0.02966	0.02914	0.02958	0.02973
D	GAT	mutualists	0.03063	0.03004	0.03032	0.03011	0.03052	0.0302	0.03042
D	GAC	generalists	0.02579	0.02662	0.0263	0.02654	0.02602	0.0265	0.02658
G	GGT	neither	0.01532	0.0153	0.01522	0.01521	0.01519	0.01525	0.0157
G	GGC	generalists	0.01516	0.01546	0.01542	0.01557	0.01531	0.01553	0.01523
G	GGA	mutualists	0.01509	0.01505	0.01504	0.015	0.015	0.01496	0.01524
G	GGG	generalists	0.00355	0.00372	0.00361	0.00367	0.00359	0.00374	0.00366
F	TTT	mutualists	0.01649	0.01608	0.0163	0.01615	0.01636	0.01616	0.01644
F	TTC	generalists	0.01648	0.0167	0.01664	0.01671	0.01655	0.01667	0.01654
I	ATT	mutualists	0.01894	0.01829	0.01866	0.01844	0.01871	0.01846	0.01861
I	ATC	generalists	0.01833	0.01839	0.01845	0.0185	0.0184	0.01841	0.01843
I	ATA	mutualists	0.01856	0.01822	0.01839	0.01825	0.01849	0.01829	0.01832
H	CAT	mutualists	0.01229	0.01195	0.01214	0.01202	0.01224	0.01209	0.01195
H	CAC	generalists	0.01206	0.01236	0.01219	0.01232	0.01205	0.01229	0.01246
K	AAA	mutualists	0.03648	0.03562	0.03621	0.03584	0.03631	0.0358	0.0361
K	AAG	generalists	0.02753	0.02798	0.02763	0.0279	0.0276	0.02793	0.02784
M	ATG	mutualists	0.02118	0.02107	0.02117	0.02116	0.0212	0.02108	0.02114
L	TTA	mutualists	0.016	0.01527	0.01574	0.01551	0.01593	0.01558	0.01529
L	TTG	generalists	0.02339	0.02341	0.02337	0.02338	0.02316	0.02321	0.02405
L	CTT	mutualists	0.01183	0.01155	0.01157	0.01146	0.01168	0.01155	0.01167
L	CTC	generalists	0.01241	0.01268	0.01259	0.01269	0.01248	0.01261	0.01257
L	CTA	mutualists	0.00724	0.00704	0.00714	0.00702	0.00727	0.0072	0.00689
L	CTG	generalists	0.01843	0.01898	0.01883	0.01914	0.01866	0.01895	0.01895
N	AAT	mutualists	0.02892	0.02817	0.02867	0.02843	0.0287	0.02832	0.0284
N	AAC	generalists	0.02378	0.02419	0.02395	0.02408	0.02383	0.02406	0.02434
Q	CAA	mutualists	0.02428	0.02386	0.02411	0.02395	0.02418	0.02395	0.02413
Q	CAG	generalists	0.01972	0.02006	0.01991	0.02004	0.0198	0.02003	0.01991
P	CCT	mutualists	0.01121	0.01113	0.01115	0.01104	0.0112	0.01115	0.01103
P	CCC	generalists	0.00769	0.00809	0.00787	0.00806	0.00779	0.00801	0.00819
P	CCA	mutualists	0.01177	0.01155	0.01164	0.01155	0.01175	0.01174	0.01148
P	CCG	generalists	0.01941	0.01978	0.0197	0.01986	0.01942	0.01971	0.02002
S	TCT	mutualists	0.01365	0.01326	0.01348	0.01332	0.01367	0.0134	0.01315
S	TCC	generalists	0.01241	0.01275	0.01262	0.01277	0.01247	0.01267	0.01288
S	TCA	mutualists	0.01048	0.01018	0.0103	0.01016	0.01047	0.01022	0.0101
S	TCG	generalists	0.01972	0.02001	0.01995	0.02004	0.01973	0.01993	0.02043
S	AGT	mutualists	0.01502	0.01479	0.01494	0.01484	0.01504	0.01495	0.01481
S	AGC	generalists	0.01644	0.01664	0.01657	0.01671	0.01649	0.01657	0.01662
R	CGT	neither	0.00854	0.00848	0.0085	0.0085	0.00847	0.0085	0.00859
R	CGC	generalists	0.00859	0.00873	0.00871	0.00874	0.00863	0.0087	0.00877
R	CGA	mutualists	0.01085	0.01078	0.01085	0.01084	0.01085	0.01081	0.01098
R	CGG	generalists	0.00474	0.00483	0.00477	0.00484	0.00476	0.00484	0.0048
R	AGA	mutualists	0.01814	0.01799	0.01819	0.01805	0.01809	0.018	0.01836
R	AGG	generalists	0.00594	0.00623	0.006	0.00618	0.00599	0.0062	0.00592
T	ACT	mutualists	0.01463	0.01423	0.01454	0.01431	0.01471	0.01441	0.01399
T	ACC	generalists	0.01244	0.01289	0.01258	0.01283	0.01235	0.01279	0.01346
T	ACA	mutualists	0.01575	0.01547	0.01564	0.01546	0.01581	0.01555	0.01533
T	ACG	generalists	0.01944	0.01978	0.01958	0.01977	0.01931	0.01967	0.02006
W	TGG	neither	0.00983	0.00981	0.00983	0.00983	0.00983	0.00983	0.00983
V	GTT	neither	0.01526	0.01517	0.01509	0.01503	0.01506	0.01508	0.01557
V	GTC	generalists	0.01294	0.01325	0.01315	0.01323	0.01301	0.01317	0.01306
V	GTA	mutualists	0.01217	0.01203	0.01209	0.01197	0.01221	0.01212	0.01204
V	GTG	generalists	0.01919	0.01952	0.01944	0.01966	0.01926	0.01951	0.01958
Y	TAT	mutualists	0.01443	0.01387	0.01423	0.01403	0.01433	0.01399	0.01399
Y	TAC	generalists	0.01507	0.01557	0.01528	0.01546	0.01517	0.01547	0.01558
